# Supplementary material for: Rice lipid transfer protein, OsLTPL23, controls seed germination by regulating starch-sugar conversion and ABA homeostasis
Source: Front Genet. 2023 Jan 16;14:1111318. doi: 10.3389/fgene.2023.1111318 (PMC9885049; doi:10.3389/fgene.2023.1111318)
Supplement: Supplementary file 3 [file Table1.XLSX]

## Sheet:  Table S1
Table S1 Expression profiles of rice nsLTP genes in various tissues from Plant Regulomics.
Gene	Tissue
	Roots_2_week-old	Leaves_20_day-old	Post-emergence_inflorescence	Pre-emergence_inflorescence	Anther	Pistil	Seed_5DAP	Embryo_5DAP	Endosperm_5DAP
0sLTPL5	5.5404	0	0	0.604071	0	0	0	0	0.584963
0sLTPL8	0	6.60726	6.38785	4.4019	6.53403	5.96993	5.47379	5.24679	1.45681
0sLTPL9	0	6.07028	6.18349	3.26604	6.32121	3.852	5.49825	4.87823	2.29278
OsLTPL10	0	2.54102	4.01436	3.16189	5.50239	4.95977	4.94439	6.29939	7.13489
0sLTPL11	0	0	0	0	0	0	0	0	0
OsLTPL12	0	6.82871	5.70874	0.773996	6.42492	6.64573	6.6401	7.33958	8.08834
OsLTPL16	0	0	6.85025	7.67744	0.238787	7.85537	6.98607	8.2151	5.48575
OsLTPL17	5.36054	6.75649	6.99594	5.55244	7.57304	7.3087	7.60726	4.92077	7.04264
OsLTPL22	0	0	5.44128	6.95942	4.30816	6.60615	6.50621	6.74241	1.18903
OsLTPL23	0	0	5.57894	6.5435	2.22342	6.84449	5.88923	6.51617	2.21723
0sLTPL24	0	0	0	0	0	2.08066	4.33914	6.73593	4.00405
OsLTPL26	3.97269	0	4.13258	4.74416	2.98732	5.10224	5.68201	4.33199	0
OsLTPL28	0	0	6.74846	6.84009	7.08661	6.28651	8.07055	1.55582	0
OsLTPL36	0	0	5.61029	0	6.26959	2.31034	7.83542	0	0

## Sheet:  Table S2
Table S2 Transcription levels of rice nsLTP genes response to ABA treatment in shoot.
Gene	Sample
	ABA Shoot Control	ABA Shoot 1 h	ABA Shoot 3 h	ABA Shoot 6 h	ABA Shoot 12 h	ABA Shoot 24 h
OsLTPL5	6.6	6.84	4.08	0.01	2.81	0.01
OsLTPL8	3751.09	2855.48	1893.12	1298.47	687.11	254.35
OsLTPL9	3893.51	4309.5	3416.25	1497.09	1057.45	306.77
OsLTPL10	116.09	240.86	1630.72	1422.66	1084.95	664.6
OsLTPL11	2911.55	4657.24	3674.54	2380.78	1361.32	377.07
OsLTPL12	4799.48	4121.23	7108.02	7829.33	8276.55	5664.5
OsLTPL16	102.21	119.21	170.97	154.26	425.57	393.96
OsLTPL17	655.41	871.99	1446.9	2511.37	2319.88	2563.1
OsLTPL22	6.67	5.77	2.07	2.85	2.83	0.98
OsLTPL23	14.15	11.96	4.87	4.46	5.35	0.01
OsLTPL26	476.44	1270.39	1523.58	228.4	299.19	26.33
OsLTPL28	3.81	2.63	2.35	0.01	0.01	0.01
0.01 means the expression level is 0

## Sheet:  Table S3
Table S3 Transcription levels of rice nsLTP genes response to water treatment at embryo and endosperm stage.
Term	Gene	Log2(FoldChange)	PValue	Compare_Sample_ID	Compare_Sample_Info	Factor	Condition	Tissue	Category
GSE43780_4	OsLTPL9	2.34878	1.94e-06	GSM1071207,GSM1071190,GSM1071209 / GSM1071204,GSM1071216,GSM1071217	E24_R4_with_embryo_sterile_distilled_water_imbibition_for_24h / E0_R4_with_embryo_sterile_distilled_water_imbibition_for_0h	Water treatment	sterile_distilled_water_imbibition_for_24h / sterile_distilled_water_imbibition_for_0h	Embryo	Treatment
GSE43780_9	OsLTPL9	2.0121	0.00225864	GSM1071187,GSM1071203,GSM1071215 / GSM1071199,GSM1071201,GSM1071210	A24_R2_with_endosperm_sterile_distilled_water_imbibition_for_24h / A0_R2_with_endosperm_sterile_distilled_water_imbibition_for_0h	Water treatment	sterile_distilled_water_imbibition_for_24h / sterile_distilled_water_imbibition_for_0h	Endosperm	Treatment
GSE43780_3	OsLTPL9	1.93489	1.23e-05	GSM1071189,GSM1071206,GSM1071208 / GSM1071204,GSM1071216,GSM1071217	E16_R1_with_embryo_sterile_distilled_water_imbibition_for_16h / E0_R4_with_embryo_sterile_distilled_water_imbibition_for_0h	Water treatment	sterile_distilled_water_imbibition_for_16h / sterile_distilled_water_imbibition_for_0h	Embryo	Treatment
GSE43780_2	OsLTPL9	1.64182	0.00212079	GSM1071188,GSM1071200,GSM1071205 / GSM1071204,GSM1071216,GSM1071217	E12_R1_with_embryo_sterile_distilled_water_imbibition_for_12h / E0_R4_with_embryo_sterile_distilled_water_imbibition_for_0h	Water treatment	sterile_distilled_water_imbibition_for_12h / sterile_distilled_water_imbibition_for_0h	Embryo	Treatment
GSE43780_8	OsLTPL9	1.34359	0.00149098	GSM1071186,GSM1071197,GSM1071211 / GSM1071199,GSM1071201,GSM1071210	A16_R2_with_endosperm_sterile_distilled_water_imbibition_for_16h / A0_R2_with_endosperm_sterile_distilled_water_imbibition_for_0h	Water treatment	sterile_distilled_water_imbibition_for_16h / sterile_distilled_water_imbibition_for_0h	Endosperm	Treatment
GSE43780_4	OsLTPL16	3.39314	3.54e-06	GSM1071207,GSM1071190,GSM1071209 / GSM1071204,GSM1071216,GSM1071217	E24_R4_with_embryo_sterile_distilled_water_imbibition_for_24h / E0_R4_with_embryo_sterile_distilled_water_imbibition_for_0h	Water treatment	sterile_distilled_water_imbibition_for_24h / sterile_distilled_water_imbibition_for_0h	Embryo	Treatment
GSE43780_9	OsLTPL16	2.98142	0.00811624	GSM1071187,GSM1071203,GSM1071215 / GSM1071199,GSM1071201,GSM1071210	A24_R2_with_endosperm_sterile_distilled_water_imbibition_for_24h / A0_R2_with_endosperm_sterile_distilled_water_imbibition_for_0h	Water treatment	sterile_distilled_water_imbibition_for_24h / sterile_distilled_water_imbibition_for_0h	Endosperm	Treatment
GSE43780_3	OsLTPL16	2.90276	1.57e-05	GSM1071189,GSM1071206,GSM1071208 / GSM1071204,GSM1071216,GSM1071217	E16_R1_with_embryo_sterile_distilled_water_imbibition_for_16h / E0_R4_with_embryo_sterile_distilled_water_imbibition_for_0h	Water treatment	sterile_distilled_water_imbibition_for_16h / sterile_distilled_water_imbibition_for_0h	Embryo	Treatment
GSE43780_2	OsLTPL16	2.65808	0.000151777	GSM1071188,GSM1071200,GSM1071205 / GSM1071204,GSM1071216,GSM1071217	E12_R1_with_embryo_sterile_distilled_water_imbibition_for_12h / E0_R4_with_embryo_sterile_distilled_water_imbibition_for_0h	Water treatment	sterile_distilled_water_imbibition_for_12h / sterile_distilled_water_imbibition_for_0h	Embryo	Treatment
GSE43780_1	OsLTPL16	2.4648	4.07e-05	GSM1071184,GSM1071193,GSM1071198 / GSM1071204,GSM1071216,GSM1071217	E8_R1_with_embryo_sterile_distilled_water_imbibition_for_8h / E0_R4_with_embryo_sterile_distilled_water_imbibition_for_0h	Water treatment	sterile_distilled_water_imbibition_for_8h / sterile_distilled_water_imbibition_for_0h	Embryo	Treatment
GSE43780_3	OsLTPL23	3.43883	6.58e-05	GSM1071189,GSM1071206,GSM1071208 / GSM1071204,GSM1071216,GSM1071217	E16_R1_with_embryo_sterile_distilled_water_imbibition_for_16h / E0_R4_with_embryo_sterile_distilled_water_imbibition_for_0h	Water treatment	sterile_distilled_water_imbibition_for_16h / sterile_distilled_water_imbibition_for_0h	Embryo	Treatment
GSE43780_2	OsLTPL23	3.12622	0.000163348	GSM1071188,GSM1071200,GSM1071205 / GSM1071204,GSM1071216,GSM1071217	E12_R1_with_embryo_sterile_distilled_water_imbibition_for_12h / E0_R4_with_embryo_sterile_distilled_water_imbibition_for_0h	Water treatment	sterile_distilled_water_imbibition_for_12h / sterile_distilled_water_imbibition_for_0h	Embryo	Treatment
GSE43780_4	OsLTPL23	2.87017	0.000161716	GSM1071207,GSM1071190,GSM1071209 / GSM1071204,GSM1071216,GSM1071217	E24_R4_with_embryo_sterile_distilled_water_imbibition_for_24h / E0_R4_with_embryo_sterile_distilled_water_imbibition_for_0h	Water treatment	sterile_distilled_water_imbibition_for_24h / sterile_distilled_water_imbibition_for_0h	Embryo	Treatment
GSE43780_9	OsLTPL23	2.85479	0.00262183	GSM1071187,GSM1071203,GSM1071215 / GSM1071199,GSM1071201,GSM1071210	A24_R2_with_endosperm_sterile_distilled_water_imbibition_for_24h / A0_R2_with_endosperm_sterile_distilled_water_imbibition_for_0h	Water treatment	sterile_distilled_water_imbibition_for_24h / sterile_distilled_water_imbibition_for_0h	Endosperm	Treatment
GSE43780_8	OsLTPL23	2.41405	0.000753897	GSM1071186,GSM1071197,GSM1071211 / GSM1071199,GSM1071201,GSM1071210	A16_R2_with_endosperm_sterile_distilled_water_imbibition_for_16h / A0_R2_with_endosperm_sterile_distilled_water_imbibition_for_0h	Water treatment	sterile_distilled_water_imbibition_for_16h / sterile_distilled_water_imbibition_for_0h	Endosperm	Treatment
GSE43780_7	OsLTPL23	2.1277	0.000274123	GSM1071192,GSM1071196,GSM1071202 / GSM1071199,GSM1071201,GSM1071210	A12_R1_with_endosperm_sterile_distilled_water_imbibition_for_12h / A0_R2_with_endosperm_sterile_distilled_water_imbibition_for_0h	Water treatment	sterile_distilled_water_imbibition_for_12h / sterile_distilled_water_imbibition_for_0h	Endosperm	Treatment
GSE43780_1	OsLTPL23	1.99759	0.000733089	GSM1071184,GSM1071193,GSM1071198 / GSM1071204,GSM1071216,GSM1071217	E8_R1_with_embryo_sterile_distilled_water_imbibition_for_8h / E0_R4_with_embryo_sterile_distilled_water_imbibition_for_0h	Water treatment	sterile_distilled_water_imbibition_for_8h / sterile_distilled_water_imbibition_for_0h	Embryo	Treatment
GSE43780_9	OsLTPL24	1.21643	0.000988624	GSM1071187,GSM1071203,GSM1071215 / GSM1071199,GSM1071201,GSM1071210	A24_R2_with_endosperm_sterile_distilled_water_imbibition_for_24h / A0_R2_with_endosperm_sterile_distilled_water_imbibition_for_0h	Water treatment	sterile_distilled_water_imbibition_for_24h / sterile_distilled_water_imbibition_for_0h	Endosperm	Treatment
GSE43780_3	OsLTPL24	-1.63187	3.23e-05	GSM1071189,GSM1071206,GSM1071208 / GSM1071204,GSM1071216,GSM1071217	E16_R1_with_embryo_sterile_distilled_water_imbibition_for_16h / E0_R4_with_embryo_sterile_distilled_water_imbibition_for_0h	Water treatment	sterile_distilled_water_imbibition_for_16h / sterile_distilled_water_imbibition_for_0h	Embryo	Treatment
GSE43780_1	OsLTPL24	-2.89069	1.62e-05	GSM1071184,GSM1071193,GSM1071198 / GSM1071204,GSM1071216,GSM1071217	E8_R1_with_embryo_sterile_distilled_water_imbibition_for_8h / E0_R4_with_embryo_sterile_distilled_water_imbibition_for_0h	Water treatment	sterile_distilled_water_imbibition_for_8h / sterile_distilled_water_imbibition_for_0h	Embryo	Treatment
GSE43780_4	OsLTPL26	5.09534	3.02e-06	GSM1071207,GSM1071190,GSM1071209 / GSM1071204,GSM1071216,GSM1071217	E24_R4_with_embryo_sterile_distilled_water_imbibition_for_24h / E0_R4_with_embryo_sterile_distilled_water_imbibition_for_0h	Water treatment	sterile_distilled_water_imbibition_for_24h / sterile_distilled_water_imbibition_for_0h	Embryo	Treatment
GSE43780_3	OsLTPL26	4.47021	4.23e-06	GSM1071189,GSM1071206,GSM1071208 / GSM1071204,GSM1071216,GSM1071217	E16_R1_with_embryo_sterile_distilled_water_imbibition_for_16h / E0_R4_with_embryo_sterile_distilled_water_imbibition_for_0h	Water treatment	sterile_distilled_water_imbibition_for_16h / sterile_distilled_water_imbibition_for_0h	Embryo	Treatment
GSE43780_2	OsLTPL26	3.75675	0.000134553	GSM1071188,GSM1071200,GSM1071205 / GSM1071204,GSM1071216,GSM1071217	E12_R1_with_embryo_sterile_distilled_water_imbibition_for_12h / E0_R4_with_embryo_sterile_distilled_water_imbibition_for_0h	Water treatment	sterile_distilled_water_imbibition_for_12h / sterile_distilled_water_imbibition_for_0h	Embryo	Treatment
GSE43780_9	OsLTPL26	3.04591	0.00788032	GSM1071187,GSM1071203,GSM1071215 / GSM1071199,GSM1071201,GSM1071210	A24_R2_with_endosperm_sterile_distilled_water_imbibition_for_24h / A0_R2_with_endosperm_sterile_distilled_water_imbibition_for_0h	Water treatment	sterile_distilled_water_imbibition_for_24h / sterile_distilled_water_imbibition_for_0h	Endosperm	Treatment
GSE43780_8	OsLTPL26	1.94988	0.00400044	GSM1071186,GSM1071197,GSM1071211 / GSM1071199,GSM1071201,GSM1071210	A16_R2_with_endosperm_sterile_distilled_water_imbibition_for_16h / A0_R2_with_endosperm_sterile_distilled_water_imbibition_for_0h	Water treatment	sterile_distilled_water_imbibition_for_16h / sterile_distilled_water_imbibition_for_0h	Endosperm	Treatment
GSE43780_7	OsLTPL26	1.19165	0.00355419	GSM1071192,GSM1071196,GSM1071202 / GSM1071199,GSM1071201,GSM1071210	A12_R1_with_endosperm_sterile_distilled_water_imbibition_for_12h / A0_R2_with_endosperm_sterile_distilled_water_imbibition_for_0h	Water treatment	sterile_distilled_water_imbibition_for_12h / sterile_distilled_water_imbibition_for_0h	Endosperm	Treatment

## Sheet:  Table S4
Table S4 Primers used in this study.
Name	Primer sequence (5’-3’)	Purpose
OsLTPL23-FP	CCACACTCCACTCCAGCATAG	for cloning
OsLTPL23-RP	CGACGAAGCAACAGGTAAGC	for cloning
OsLTPL23-Cas9-FP	GGCATAAGTATGTGGCGGCGGTGA	vector construction for transgene
OsLTPL23-Cas9-RP	AAACTCACCGCCGCCACATACTTA	vector construction for transgene
OsLTPL23-Cas9-detection-FP	AAGCGTGGGTGCATGATTTC	detection for transgene
OsLTPL23-Cas9-detection-RP	TAGCGTAGGGGATGTTGACG	detection for transgene
HPT-specific-FP	AGCGAGAGCCTGACCTATTG	detection for transgene
HPT-specific-RP	CTCCATACAAGCCAACCACG	detection for transgene
OsLTPL23-PMDC43-FP	TGAACTATACAAAGGCGCGCCAATGGCTCGCGCGGCGAATAATAAG	vector construction for subcellular localization
OsLTPL23-PMDC43-RP	CTCTAGAACTAGTTAATTAATCAGTGCACCCTGGAGCAGTCGGT	vector construction for subcellular localization
OsLTPL23-pSAT6-ECORI-FP	AGCTCAAGCTTCGAATTCATGGCTCGCGCGGCGAATAATAAG	vector construction for subcellular localization
OsLTPL23-pSAT6-KpnI-RP	TCCCGGGCCCGCGGTACCGTGCACCCTGGAGCAGTCGGT	vector construction for subcellular localization
OsACTIN1-FP	CCTGACGGAGCGTGGTTAC	qPCR
OsACTIN1-RP	CCAGGGCGATGTAGGAAAGC	qPCR
OsLTPL23-qRT-FP	ACTGCTCCAGGGTGCACTGA	qPCR
OsLTPL23-qRT-RP	GCTCGATCTCTCTGACGACG	qPCR
OsNCED1-qRTF	GATCCAGATCGTGATGAAGCC	qPCR
OsNCED1-qRTR	CCTCGAACCACCGCATCTC	qPCR
OsNCED2-qRTF	GGAGCTCGTTGGTAGGATTGG	qPCR
OsNCED2-qRTR	CTTCCCAACCATTCGTCGTG	qPCR
OsNCED3-qRT1F	GCCGTCAGGATACGCAACGG	qPCR
OsNCED3-qRT1R	CGCGTAGAACAGAGCAAGGC	qPCR
OsNCED4-qRTF	CGCTCAGCTACAATGTCGTG	qPCR
OsNCED4-qRTR	GACGACGGCATAGTTCTCGG	qPCR
OsABI3-qRT-FP	TCCCCTATCAAACAAGCCCAAT	qPCR
OsABI3-qRT-RP	CCGCAGGTTCTTGTCCGTCT	qPCR
OsABI4-qRT-FP	TGGTTCGATCTCTTCCTCAAG	qPCR
OsABI4-qRT-RP	GAATCTCAAATCGAAACCCTAGT	qPCR
OsABI5-qRT-FP	AACAAGAAAGCGTCCCCACA	qPCR
OsABI5-qRT-RP	TCTGCCTCTTTGAGACGAGC	qPCR
OsABA8ox1-qRT-FP	CACGAACCCACTCTTCCGTG	qPCR
OsABA8ox1-qRT-RP	ACCTGCAACAGTGACGGGAC	qPCR
OsABA8ox2-qRT-FP	CTGGAGATGCTCGTCCTCGTC	qPCR
OsABA8ox2-qRT-RP	TCAAGCACCTGCTGCTGTGATG	qPCR
OsABA8ox3-qRT-FP	CACCTGGTCACTGGCTACAG	qPCR
OsABA8ox3-qRT-RP	CACCGTTCTGGCAACCATCTG	qPCR
OsEiN3-qRT-FP	AACAGCAAGTGGGAGATCGG	qPCR
OsEiN3-qRT-RP	CTGGTCCATCACCAGACCAC	qPCR
OsWRKY45-qRT-FP	GAAGAATCATGGATGGACACGG	qPCR
OsWRKY45-qRT-RP	GACACATCAACAAGGAATTTACAAAC	qPCR
OsPR1a-qRT-FP	TGCTATGCTACGTGTTTATG	qPCR
OsPR1a-qRT-RP	AAATACGGCTGACAGTACAG	qPCR
OsPR1b-qRT-FP	GTGTGCGGGCACTACACG	qPCR
OsPR1b-qRT-RP	CGGCTTATAGTTGCATGTGA	qPCR
OsNPR1-qRT-FP	TGGCAGGTGAGAGTCTACGAG	qPCR
OsNPR1-qRT-RP	TCCGTTGTCTTTCAGGAGGTG	qPCR
OsPAD4-qRT-FP	GAATTCCAGGTGCTGCTGAAC	qPCR
OsPAD4-qRT-RP	GGGCAAATGCTGAGCTTGAC	qPCR
OsMYC2-qRT-FP	TGGACCTGGACGTGTACCAT	qPCR
OsMYC2-qRT-RP	ATCGATTGGGTTTCCTCGCT	qPCR
